# Supplementary material for: LC-ESI/QTOF-MS Profiling of Chicory and Lucerne Polyphenols and Their Antioxidant Activities
Source: Antioxidants (Basel). 2021 Jun 8;10(6):932. doi: 10.3390/antiox10060932 (PMC8226608; doi:10.3390/antiox10060932)
Supplement: Supplementary file 1 [file antioxidants-10-00932-s001.zip]

Archive with 1 entries (1 files):
- antioxidants-1189390-supplementary.pdf
